# Supplementary material for: Phenotypic characterization of Nguni goats in four agro-ecological zones of Limpopo province, South Africa
Source: PLoS One. 2024 Dec 4;19(12):e0314408. doi: 10.1371/journal.pone.0314408 (PMC11616873; doi:10.1371/journal.pone.0314408)
Supplement: S1 File — It is in an Excel file with variables fully explained in column AI-AP on the sheet. (XLSX) [file pone.0314408.s001.xlsx]

## Sheet: variable
Gender(Male=1;Female=2)	Age(<35=1;36-45=2;>46=3;50-56=4)	Marital Status(Divorce=1;Single=2;Married=3;Widow=4)	Household size(<7=1;8-15=2;>16=3)	Highest level of education(NFE=1;P=2;S=3;T=4)	Period of farming (<2=1;2-3=2;4-5=3;6-7=4;>8=5)	Money from goats (Yes=1; No=2)	Experience (<1y=1;2-5y=2;6-9y;>10y=4)	Another source of income(Yes=1;No=2)	Source of income (S/W=1; PF=2; SG=3;BP=4;Other=5)	Monthly household income (<R1000=1; R1000-R5000=2; R5000-R10000=3;>R10000=4)	Religion(C=1;M=2;AT=3;Others=4)	Occupation category (Public=1; Private=2; Pensioner=3; Others=4)	Work status (Part-time=1; Full-time=2; Permanent=3; Others=4)	Livestock Holdings (Yes=1; No=2)	IVG Ecotype (Nguni=1; Xhosa-earlobe=2; Kunene=3; Others=4)	IVG Ecotype(Nguni=1;Xhosa earlobe=2;Northern Cape Spackled=3;Kunene=4)	Breeding(Yes=1;No=2)	Breeding method (Importing exotic=1; Improving indigenous=2)	Improving IG (Line breeding=1; Cross breeding=2)	Mating system (Controlled=1; P-controlled=2; Uncontrolled=3)	Identification of Sire of the kids (Yes=1; No=2)	Control mating (Castration=1; Culling=2; Both=3)	Reason for not controlling mating (Grazing together=1; Lack of awareness=2; Both=3)	Breeding bucks (Born in the flock=1; Community=2; Purchased=3)	Purpose of keeping bucks (Mating=1; Fattening=2; Both=3)	Breeds (Exotic=1; Indigenous=2)	Reason for culling (Poor production=1; Undesired body conformation=2; Old age=3; Diseases=4; Undesired coat colour=5)	Methods of culling (Selling=1; Slaughtering=2; Exchange=3)	Season (Autumn=1; Spring=2; Winter=3; Summer=4; All-year round=5)	Production system (Extensive=1; Semi-intensive=2; Intensive=3)	Supplementary feed (Yes=1; No=2)	Season (Summer=1; Autumn=2; Winter=3; Spring=4; All-year round=5)	Type of supplementary feed (Maize=1; Household leftovers=2; Others=3)	Coat colour pattern (Plain=1; Patchy=2; Spotted=3)	Coat colour type (W=1; B=2; Brown=3; Fawn=4; Grey=5; Red=6; Roan=7; W-dominant=8; B-dominant=9; Brown-dominant=10)	Back profile (SUR=1; STR=2; Slopes down to withers=3; Dipped=4)	Ear orientation (Erect=1; S-pendulous=2; Pendulous=3; Carried horizontal=4)	Horns (Present=1; Absent=2)	Horn shape (Scurs=1; Straight=2; Curved=3; Spiral=4; Corkscrew=5; Polledness=6)	Horn orientation (Lateral=1; O-upward=2; Backward=3)	AgroZones (1=Semi-arid, 2=sub-humid, 3=humid, 4=arid)
1	4	2	1	4	3	1	2	1	1		1	1	3	1	1	1	1	2	1	2		1		3	3	2		1	4	1	1	3	1	3	8	2	1	1	2	3	1
2	2	2	1	3	5	1	4	1	3		3	1	1	1	1	1	1	2		3	2		1	1	3	2		1	5	1	1	3	1	2	8	2	2	1	3	3	1
1	2	3	1	4	3	1		1	1	3	1	1	2	1	1	1	1	2	1	3	1	1	1	2	2	2	3	1	5	1	1	3	1	2	8	2	1	1	3	3	1
1	4	3	2	3	5	1	4	1	4		1	4	4	1	1	1	1	2	1	3	1		1	3	1	2		1	5	1	1	3	3	2	10	2	2	1	3	3	1
1	1	2	1	4	5	1	4	1	1		3	2	3	1	1	1	1	2	1	1		3		3	1	2		2	5	1	1	3	3	2	10	1	2	1	2	3	1
																																		2	10	1	2	1	3	3	1
																																		2	8	2	2	1	3	3	1
1	3	3	2	4	5	1	4	1	1		1	4	3	1	1	1	1	1	2	3	1	2	1	3	2	2		1	5					3	1	2	1	1	2	3	2
																																		2	9	2	2	1	2	3	2
																																		3	8	2	3	1	3	3	2
																																		1	8	4	2	1	3	3	2
																																		1	2	1	1	1	2	3	2
																																		2	10	2	2	1	3	1	2
																																		2	10	1	2	1	3	3	2
																																		1	10	4	1	1	2	2	2
																																		1	9	4	1	1	2	2	2
																																		3	1	4	1	1	2	3	2
																																		2	10	1	2	1	3	3	3
																																		2	8	1	2	1	3	3	3
																																		2	10	1	2	1	3	3	3
																																		3	2	3	2	1	3	3	3
																																		3	10	4	2	1	3	3	3
																																		2	10	4	1	1	2	3	4
																																		3	3	2	2	1	3	3	4
																																		2	9	2	2	1	3	3	4
																																		2	10	2	4	1	3	3	4
																																		2	10	2	2	1	2	1	4
																																		1	2	2	1	1	3	3	4
																																		2	8	1	2	1	3	3	4
																																		2	8	2	1	1	3	3	4
