# Supplementary material for: Phenotypic characterization of Nguni goats in four agro-ecological zones of Limpopo province, South Africa
Source: PLoS One. 2024 Dec 4;19(12):e0314408. doi: 10.1371/journal.pone.0314408 (PMC11616873; doi:10.1371/journal.pone.0314408)
Supplement: S2 File — It is in an Excel file with variables fully explained in column P, R, S and T of the sheet. (XLSX) [file pone.0314408.s002.xlsx]

## Sheet: Sheet1
SEX	AGE	HG	BL	WH	RH	RL	RW	SH	AGRO-ZONE	CC	BW	TL	SC		TRAITS ABBRIVIATION		SEX	AGE	AGRO-ZONES
F	5	78	77	68	65	20	16	49	2	8	40				HG- Heart girth		F- Females	1- one year	1- arid
F	3	79	60	70	69	20	16	50	2	8	35				BL- Body length		M- Males	2- two years	2- semi-arid
F	5	78	76	68	64	22	18	50	2	8	40				WH- Withers height			3-three years	3-sub-humid
F	3	67	60	62	59	18	16	47	2	7	25				RH- Rump height			4-four years	4-humid
F	5	84	75	70	68	23	17	48	2	8	40				RL- Rump length			5-five years
F	3	65	68	63	62	19	16	46	2	7	25				RW- Rump width
F	2	70	64	62	59	18	14	48	2	8	25				SH - Sternum height
F	5	79	71	67	65	21	17	52	2	9	35				BW- Body weight
F	5	73	68	68	65	20	17	49	2	7	45				TL- Testicular length
F	3	69	60	66	63	21	17	49	2	8	30				SC- Scrotal circumference
F	2	68	61	60	60	19	17	48	2	7	30				CC-Cannon circumference
F	4	74	69	68	66	21	16	50	2	7	35
F	4	70	65	64	62	21	16	48	2	7	25
F	3	78	67	67	64	22	17	47	2	7	40
F	3	71	67	64	60	19	17	44	2	7	35
F	3	70	66	62	62	20	16	47	2	7	30
F	1	63	64	62	61	18	14	46	2	7	25
F	3	81	65	60	61	21	16	45	2	8	40
F	1	67	57	65	62	21	13	49	2	8	25
F	1	62	59	60	58	19	12	45	2	7	20
F	4	70	60	67	63	21	15	49	2	8	30
F	3	70	71	64	65	22	16	52	2	8	35
F	3	73	65	59	56	20	14	57	2	7	30
F	3	78	73	68	66	23	19	52	2	8	40
F	1	62	55	60	59	18	14	46	2	7	20
F	4	75	62	64	62	21	16	46	2	7	35
F	4	71	67	68	64	22	17	50	2	8	35
F	1	66	58	62	59	22	17	46	2	8	25
F	4	73	64	70	69	21	16	52	2	8	30
F	4	76	70	67	68	23	18	50	2	8	35
F	4	78	74	65	66	23	19	54	2	9	40
F	1	60	55	59	61	22	14	45	2	7	20
F	1	64	60	63	58	21	16	47	2	7	25
F	1	60	54	56	57	19	12	39	2	7	20
F	4	72	62	66	59	21	16	48	2	7	35
F	4	76	72	65	66	22	17	45	2	8	40
F	3	78	69	66	67	23	18	50	2	7	35
F	1	72	68	62	61	22	16	46	2	7	35
F	4	79	70	62	63	24	18	44	2	8	40
F	4	86	70	68	63	21	18	46	2	7	45
F	4	81	75	68	61	21	18	41	2	10	40
F	4	76	71	63	59	25	19	49	2	9	35
F	4	81	74	65	61	25	20	48	2	8	45
F	4	90	80	74	69	26	20	56	2	10	50
F	3	70	62	62	64	22	17	45	2	7	30
F	4	75	72	68	67	22	17	50	2	8	35
F	4	79	73	66	67	23	17	49	2	8	35
F	2	66	59	65	66	22	16	40	2	8	25
F	3	76	73	68	69	23	17	53	2	8	40
F	5	72	60	60	64	21	13	41	2	8	35
F	2	67	61	58	59	18	14	40	2	7	26
F	1	61	59	58	57	15	10	40	2	7	20
F	1	59	55	51	52	15	10	37	2	7	20
F	1	53	52	49	52	15	10	34	2	7	15
F	3	72	63	63	63	19	13	44	2	8	32
F	3	79	63	62	66	22	14	44	2	8	40
F	4	79	70	63	66	20	14	41	2	8	40
F	4	76	76	65	66	20	14	46	2	9	40
F	1	68	64	59	59	19	13	40	2	8	35
F	4	73	66	59	64	19	14	40	2	9	35
F	1	64	61	59	60	18	12	40	2	7	25
F	5	77	69	61	63	21	15	43	2	8	40
F	4	73	64	59	58	20	13	40	2	8	35
F	4	77	69	64	63	20	14	42	2	8	37
F	4	71	65	63	65	22	13	41	2	8	30
F	1	66	58	56	59	19	13	40	2	7	25
F	1	65	60	61	61	20	12	43	2	7	25
F	4	75	65	58	60	20	14	40	2	8	35
F	4	80	69	64	65	22	16	43	2	8	40
F	1	63	56	57	57	16	12	39	2	7	25
F	4	74	68	67	67	20	12	43	2	9	35
F	4	73	64	60	62	21	13	39	2	8	33
F	4	71	62	69	63	20	13	41	2	8	31
F	4	73	62	61	64	20	14	40	2	8	35
F	4	74	72	65	64	20	15	41	2	9	35
F	1	58	65	56	58	17	12	38	2	7	20
F	5	75	68	63	66	20	14	40	2	8	35
F	4	72	68	66	66	19	13	40	2	8	35
F	4	73	69	55	59	20	14	36	2	8	35
F	2	64	66	59	62	19	62	40	2	8	25
F	1	63	53	53	51	19	51	39	2	8	27
M	3	82	73	74	69	24	16	59	2	10	50	13	25
M	1	65	60	61	61	20	14	45	2	8	25	13	23
M	1	60	55	59	58	18	13	48	2	8	20	11	20
M	3	71	67	60	62	21	13	41	2	9	35
F	4	75	63	60	62	18	13	41	2	7	40
F	4	74	68	59	57	18	15	38	2	8	37	10	19
F	2	69	62	61	62	20	13	42	2	8	30
F	3	76	68	60	67	22	15	40	2	8	38
F	4	78	62	65	68	23	15	44	2	9	40	11	21
F	3	75	73	62	65	20	12	39	2	8	37
F	1	61	55	56	57	16	11	36	2	7	20
F	5	76	66	61	64	20	14	40	2	8	37	12	23
F	4	67	63	62	69	20	16	46	3	8	30
F	3	61	56	59	64	19	14	42	3	11	25
F	2	66	64	62	69	20	16	45	3	7	30
F	4	76	72	47	70	22	18	69	3	9	32
F	4	72	66	61	69	18	16	44	3	8	30
F	4	73	67	65	65	18	15	46	3	8	35
F	1	61	58	58	65	18	11	42	3	7	24
F	3	63	64	59	66	19	13	43	3	7	25
F	2	68	60	57	62	19	13	42	3	6	26
F	4	72	73	66	68	20	16	45	3	10	35
F	4	77	71	62	70	22	16	40	3	9	40
F	4	71	66	64	77	19	15	43	3	7	35
F	2	64	57	61	64	17	15	43	3	7	22
F	2	64	58	58	60	18	18	40	3	7	24
F	3	76	60	65	70	20	19	46	3	8	36
F	1	59	58	57	63	18	14	41	3	7	21
F	4	73	72	65	69	20	16	46	3	8	35
F	4	72	70	60	63	20	19	42	3	7	35
F	4	73	67	64	62	20	15	42	3	7	30
F	3	69	60	64	66	19	15	43	3	7	30
F	4	72	63	58	61	19	17	42	3	7	35
F	1	61	57	59	60	18	15	40	3	7	21
F	4	65	54	61	62	18	14	40	3	7	25
F	4	68	68	64	65	18	16	45	3	7	30
F	1	62	57	58	61	17	11	41	3	7	20
F	4	72	60	63	64	20	16	44	3	8	30
F	4	66	61	62	67	18	16	45	3	7	26
F	1	61	62	58	62	18	12	40	3	7	20
F	3	69	70	66	69	20	14	46	3	8	30
F	1	60	55	53	57	15	11	38	3	6	21
F	1	62	60	60	65	19	13	42	3	7	25
F	4	71	67	64	67	20	17	43	3	7	30
F	4	70	66	64	67	21	19	45	3	8	35
F	4	73	68	61	70	21	16	40	3	8	33
F	4	70	66	60	62	18	15	42	3	7	30
F	1	58	53	55	52	11	14	40	3	7	19
F	4	70	65	63	66	20	16	45	3	8	30
F	1	64	60	58	64	18	17	42	3	7	25
F	1	55	50	56	58	14	12	38	3	6	15
F	1	56	54	50	52	16	11	36	3	7	16
F	2	65	62	58	60	17	12	39	3	7	25
F	4	66	62	63	61	20	16	46	3	7	25
F	4	72	66	61	62	22	16	45	3	9	25
F	4	69	60	58	60	20	15	40	3	8	30
F	4	80	76	70	66	22	19	52	3	9	40
F	4	79	68	70	70	19	17	51	3	9	40
F	4	66	61	63	63	20	14	45	3	8	25
F	4	72	53	65	65	19	14	48	3	8	30
F	4	70	57	62	56	18	14	45	3	8	30
F	4	71	69	65	63	22	16	52	3	7	30
F	3	67	65	61	59	18	13	47	3	7	35
F	2	66	55	60	57	19	14	44	3	7	25
F	3	71	59	60	58	18	14	41	3	8	35
F	1	66	57	61	58	16	13	45	3	7	25
F	4	69	65	65	64	18	15	48	3	8	30
F	2	69	54	54	53	17	15	43	3	7	30
F	2	67	66	43	66	20	13	62	3	7	30
F	3	74	66	51	60	20	15	35	3	7	35
F	2	62	74	55	58	17	14	38	3	7	23
F	3	69	55	57	60	17	15	39	3	7	30
F	2	68	64	60	57	17	14	41	3	7	30
F	2	70	64	65	70	19	16	46	3	7	30
F	2	68	64	60	64	18	16	44	3	6	26
F	1	66	63	60	61	18	11	41	3	7	23
F	1	67	66	55	63	17	16	37	3	6	26
F	3	71	65	57	69	20	17	40	3	8	34
F	3	70	63	57	61	18	17	39	3	7	30
F	4	71	74	67	70	20	18	47	3	8	45
F	2	62	60	56	60	18	15	38	3	6	25
F	1	60	57	58	61	16	12	40	3	7	23
F	2	65	68	56	65	18	17	41	3	8	26
F	4	79	75	59	68	18	18	41	3	8	45
F	1	63	65	61	68	18	17	46	3	7	25
F	4	82	70	60	66	19	18	42	3	9	48
F	4	71	65	61	62	20	16	42	3	9	35
F	3	71	72	58	63	19	15	40	3	7	35
F	4	76	60	65	68	19	15	54	3	7	35
F	3	71	69	61	68	20	15	44	3	8	33
F	1	66	60	57	61	16	14	40	3	7	25
F	3	73	77	61	71	21	17	44	3	8	35
F	4	78	67	64	71	23	17	46	3	9	47
F	3	79	78	62	72	21	16	43	3	8	32
F	2	70	66	60	68	19	15	40	3	7	28
F	1	62	61	60	63	18	13	43	3	9	24
F	4	78	69	58	61	20	18	41	3	8	40
F	3	68	63	58	61	18	15	43	3	8	30
F	3	63	65	58	62	18	15	43	3	8	35
F	4	78	71	56	61	22	19	40	3	8	42
F	3	80	71	73	71	22	17	45	3	8	40
F	3	76	69	65	74	22	16	45	3	8	36
F	4	87	63	58	66	19	13	39	3	9	45
F	1	67	63	56	57	17	13	38	3	8	27
F	3	72	60	59	62	19	12	42	3	11	40
F	4	77	63	58	55	17	12	42	3	9	45
F	3	66	55	59	59	21	12	39	3	8	30
F	3	66	55	55	60	21	13	43	3	8	35
F	4	59	67	60	59	14	12	40	3	8	39
M	1	61	59	57	60	19	14	41	3	8	26	13	34
M	2	68	60	62	68	20	13	45	3	8	35
M	2	72	70	71	73	22	14	50	3	9	38	12	46
M	1	63	58	54	64	18	12	40	3	8	19
M	1	67	61	62	67	22	15	45	3	7	23	10	30
M	3	52	82	71	82	24	18	53	3	10	46	14	29
M	2	74	72	69	74	20	15	51	3	8	35	13	26
M	1	57	53	55	60	16	10	41	3	7	20	12	24
M	1	61	61	60	63	20	14	43	3	9	25	12	24
M	1	60	57	54	59	17	11	40	3	7	20	13	26
M	3	79	76	62	71	23	16	47	3	10	40	15	25
M	1	64	61	58	54	18	13	43	3	7	23
M	1	58	54	53	52	17	12	37	3	7	20
M	1	62	57	60	59	18	13	41	3	8	23
M	2	70	67	62	61	21	41	46	3	8	25
M	3	75	68	67	64	21	14	52	3	9	35
M	1	60	58	54	50	18	12	43	3	7	20	11	20
M	3	74	72	59	57	19	14	44	3	8	35
M	3	81	71	74	63	19	15	53	3	10	39	12	23
M	4	80	72	64	53	21	14	45	3	11	40	12	20
M	1	65	51	57	54	16	11	42	3	6	20	12	22
M	1	72	57	60	64	18	13	42	3	8	26	10	22
M	1	76	57	60	60	19	12	48	3	9	25	11	22
F	3	72	64	65	59	18	15	48	4	7	35
F	2	68	64	65	61	18	16	50	4	8	25
F	2	68	60	65	53	20	16	46	4	8	25
F	5	68	62	63	59	19	15	46	4	7	30
F	4	67	61	60	60	20	15	45	4	7	30
F	5	76	70	64	66	20	17	47	4	8	35
F	4	68	61	62	59	21	14	47	4	7	30
F	4	76	72	60	62	22	16	39	4	9	40
F	4	75	68	63	65	20	16	48	4	9	40
F	2	68	65	61	60	21	15	46	4	8	25
F	4	71	69	64	69	21	17	46	4	7	30
F	3	70	60	64	61	18	15	47	4	8	30
F	3	70	67	65	62	20	15	48	4	7	30
F	4	74	69	61	65	19	16	45	4	7	30
F	1	67	64	57	59	21	15	43	4	7	25
F	4	73	72	65	63	19	17	48	4	8	35
F	3	69	65	65	60	20	14	45	4	7	30
F	2	60	52	56	56	19	14	40	4	8	20
F	3	64	53	52	57	19	14	38	4	6	25
F	4	75	69	62	62	22	16	45	4	7	35
F	1	68	56	62	59	18	14	42	4	7	25
F	4	72	62	61	63	19	16	44	4	7	30
F	4	71	64	64	57	22	14	44	4	7	35
F	3	71	63	65	65	21	17	42	4	8	35
F	2	64	61	60	55	19	13	45	4	8	25
F	4	67	63	62	57	19	15	45	4	7	30
F	4	70	62	60	56	20	14	43	4	7	35
F	3	72	61	67	64	22	15	48	4	8	30
F	4	73	65	61	59	20	14	47	4	8	35
F	3	71	60	62	65	20	14	46	4	8	30
F	4	72	66	60	60	21	16	46	4	8	35
F	1	67	61	62	62	20	16	45	4	7	25
F	5	75	64	62	65	21	18	46	4	7	40
F	3	72	66	58	47	20	15	42	4	8	30
F	3	67	61	59	58	20	15	43	4	8	25
F	3	67	67	63	62	19	14	44	4	7	30
F	1	68	61	59	57	20	15	41	4	7	25
F	4	73	70	63	63	20	15	45	4	8	40
F	4	68	62	59	59	20	13	41	4	8	30
F	4	70	55	56	55	20	14	40	4	7	30
F	3	70	70	58	61	19	13	42	4	8	30
F	4	72	68	66	65	19	16	46	4	8	30
F	4	74	71	65	62	21	17	45	4	8	35
F	3	70	60	59	62	20	13	42	4	7	30
F	3	66	67	62	60	18	14	43	4	7	25
F	4	73	68	62	67	20	14	44	4	7	35
F	3	69	65	60	63	20	16	41	4	8	30
F	4	71	63	59	58	20	13	39	4	8	35
F	3	74	65	61	57	19	14	35	4	8	35
F	3	71	66	59	58	21	14	44	4	8	30
F	4	74	64	61	62	21	15	43	4	8	35
F	4	73	64	60	62	20	14	37	4	9	30
F	4	76	65	58	62	21	16	44	4	9	30
F	3	73	66	65	70	23	15	43	4	8	35
F	3	73	63	63	65	20	12	45	4	8	35
F	3	74	62	59	64	21	18	44	4	8	33
F	4	71	58	53	64	20	13	40	4	8	30
F	3	70	61	56	59	22	14	38	4	8	30
F	4	80	66	59	63	23	16	44	4	9	39
F	3	69	64	60	65	22	14	43	4	8	30
F	4	78	74	59	63	21	15	45	4	9	36
F	4	75	66	64	67	23	16	45	4	9	38
F	4	76	53	61	62	22	15	44	4	9	35
F	4	72	66	69	62	21	14	41	4	8	35
F	3	71	66	63	63	20	14	36	4	8	30
F	4	77	60	63	61	23	14	42	4	9	35
F	4	74	59	61	61	21	14	41	4	9	34
F	3	61	54	50	52	19	12	35	4	7	25
F	4	71	61	52	56	19	12	38	4	8	30
F	4	75	63	57	55	20	12	40	4	8	30
F	4	75	62	61	51	22	15	42	4	9	35
F	3	76	63	60	61	20	15	42	4	8	35
F	4	74	62	56	58	21	14	39	4	8	35
F	4	73	63	55	56	21	14	38	4	7	35
F	2	73	60	57	58	19	13	39	4	8	26
F	3	66	58	54	57	19	13	40	4	7	30
F	3	74	57	52	54	20	12	37	4	8	30
F	4	70	58	57	58	20	12	40	4	8	32
F	4	69	62	53	51	20	12	38	4	7	30
F	8	78	65	60	60	20	13	42	4	9	38
F	5	76	59	57	59	22	13	37	4	8	40
F	2	64	52	50	51	19	23	37	4	7	23
F	2	63	55	56	57	18	11	37	4	7	25
F	1	65	57	51	52	19	12	37	4	7	30
F	3	73	66	64	63	21	14	40	4	9	35
F	5	72	59	52	54	19	13	34	4	8	40
F	3	71	63	59	58	19	13	40	4	8	30
F	5	78	62	61	61	21	13	39	4	9	40
F	4	80	69	59	66	22	15	38	4	8	40
F	3	72	62	56	55	20	13	38	4	8	30
F	5	76	62	57	56	21	13	38	4	8	35
F	4	74	62	60	61	21	14	39	4	8	35
F	5	81	64	64	65	22	14	42	4	8	40
F	4	78	67	58	59	20	15	40	4	8	40
F	3	76	66	63	62	20	13	43	4	8	35
F	4	77	70	61	59	21	14	45	4	9	35
F	3	76	68	61	67	23	15	39	4	9	35
M	3	71	63	67	63	19	16	24	4	9	35	48	12
M	1	67	52	62	65	20	13	24	4	8	25	45	13
M	3	66	60	58	61	19	12	23	4	8	30	42	13
M	1	62	63	59	58	17	12	20	4	4	20	37	12
M	1	59	57	57	56	17	13	22	4	7	20	53	12
M	1	57	52	53	54	17	14	24	4	7	20	40	9
M	1	59	52	59	59	16	11	21	4	7	25	40	12
M	4	88	69	68	71	25	18	19	4	10	55	45	10
M	4	88	74	69	69	23	15	42	4	10	50	43
M	4	84	79	72	76	24	18	38	4	10	40	46
F	3	72	69	65	66	22	18	47	1	8	35
F	3	85	77	70	64	25	19	50	1	9	45
F	4	80	82	74	71	25	22	56	1	8	40
F	4	87	85	72	67	25	20	56	1	9	45
F	4	72	73	68	67	23	19	50	1	8	35
F	3	73	69	75	66	24	19	48	1	8	30
F	3	76	80	70	68	26	20	47	1	9	40
F	4	78	70	71	72	23	18	56	1	8	45
F	3	75	71	72	69	24	18	47	1	8	30
F	3	73	71	78	65	26	19	49	1	8	35
F	4	74	68	69	67	25	18	48	1	7	30
F	3	73	67	68	65	22	18	48	1	8	30
F	3	71	69	65	68	21	17	45	1	9	30
F	3	72	64	63	68	21	17	46	1	8	35
F	4	69	66	64	62	26	17	47	1	7	30
F	3	66	62	65	60	24	17	47	1	8	25
F	3	71	62	62	65	20	16	44	1	7	30
F	1	68	66	64	69	22	16	47	1	8	25
F	4	70	64	64	67	23	15	45	1	7	30
F	4	68	66	67	69	21	18	45	1	7	30
F	1	72	59	58	66	21	15	40	1	8	35
F	1	66	61	59	68	22	16	47	1	8	25
F	1	74	65	62	62	21	18	43	1	8	35
F	4	82	78	64	72	25	16	46	1	9	45
F	4	72	64	61	69	23	15	43	1	8	31
F	3	76	70	66	67	22	18	45	1	8	38
F	5	75	68	63	66	22	15	42	1	8	38
F	5	76	68	69	67	23	15	43	1	8	35
F	4	75	64	60	65	23	14	41	1	8	37
F	4	75	70	65	67	23	14	44	1	9	36
F	4	76	70	64	64	23	14	41	1	8	35
F	5	67	56	58	64	21	12	41	1	7	29
F	3	70	61	57	61	19	15	42	1	8	33
F	4	78	61	60	64	21	12	40	1	8	30
F	4	67	60	65	57	18	12	40	1	8	30
F	4	70	65	57	58	22	13	42	1	8	35
F	2	65	56	55	58	20	12	38	1	8	25
F	4	71	61	54	54	21	13	41	1	8	35
F	5	64	58	58	58	21	15	41	1	8	25
F	3	63	60	63	63	21	13	42	1	8	25
F	4	70	66	62	62	20	13	43	1	8	30
F	2	65	62	58	58	21	14	41	1	8	25
F	1	73	68	55	55	17	17.6	43	1	8	35
F	1	72	58	57	58	21	19.5	40.6	1	9	25
F	3	70	64	52	59	23	14.8	39	1	8	35
F	4	78	67	63	65	22	16.3	40.1	1	8	40
F	3	77	68	60	62	20	16.6	43.5	1	8	45
F	2	72	66	61	66	18	15	39.5	1	8	30
F	3	81	70	58	71	24	15.6	41	1	8	60
F	3	84	69	68	67	20	16.1	36	1	9	55
F	3	80	68	60	59	20	15.7	39	1	8	45
F	3	73	69	57	60	17	16	35	1	7	35
F	1	64	59	60	60	17	14.9	31	1	8	25
F	3	76	66	60	61	19	16	29	1	8	40
F	1	69	58	58	61	14	15.2	30	1	8	30
F	3	66	66	67	69	19	15.9	40.3	1	8	35
F	3	72	63	60	62	20	16	32	1	8	30
F	4	83	67	63	65	19	19.3	42	1	8	55
F	3	64	70	68	66	16	16.8	45	1	8	35
F	4	79	74	63	66	19	16.4	29	1	8	50
F	1	70	59	61	63	18	15.9	30	1	8	30
F	4	78	72	64	69	20	15.6	40.2	1	8	45
F	3	77	63	61	65	19	20	39	1	11	30
F	3	78	65	66	69	19	16	41	1	9	50
F	3	77	69	62	65	19	15.3	39	1	9	30
F	4	78	68	65	68	15	16	40	1	8	40
F	3	85	65	60	63	17	15.5	42	1	8	55
F	3	73	63	59	65	18	16.3	45	1	8	35
F	2	75	58	59	61	15	13	40	1	9	35
F	3	82	66	69	70	19	17.5	43	1	7	50
F	3	72	63	62	67	18	16	38	1	8	30
F	4	84	69	61	66	20	17.6	40.2	1	9	60
F	2	70	59	63	67	16	17.6	43	1	8	35
F	2	69	57	62	63	15	19.5	40.6	1	7	30
F	4	78	72	65	64	18	14.8	39	1	8	40
F	4	80	68	69	70	19	16.3	40.1	1	8	40
F	5	81	68	65	71	18	16.6	43.5	1	8	45
F	4	76	71	62	69	18	15	39.5	1	8	40
F	4	70	63	67	68	17	15.6	41	1	8	30
F	4	74	68	67	67	16	16.1	36	1	8	35
F	3	82	70	75	61	22	15.7	39	1	7	31
F	2	75	64	61	59	12	16	35	1	9	25
M	3	96	84	77	79	30	21	55	1	11	55	16	31
M	4	95	84	73	73	31	19	48	1	11	66	15	31
M	4	79	75	68	60	14	14.9	31	1	8	35
M	4	75	84	73	61	18	16	29	1	9	55
M	4	78	67	68	63	21	15.2	30	1	9	37
M	4	85	64	54	75	12	15.9	40.3	1	8	30
M	3	83	63	58	52	17	16	32	1	8	25
M	4	73	66	65	63	19	19.3	42	1	9	40
M	4	80	76	54	58	16	16.8	45	1	8	30
M	4	79	70	69	56	14	16.4	29	1	7	35
M	4	82	83	78	61	16	15.9	30	1	7	50
M	4	79	74	62	57	17	15.6	40.2	1	7	45
M	3	73	63	53	71	14	20	39	1	8	30
M	4	79	66	55	52	13	16	41	1	7	45
M	3	69	72	57	57	17	15.3	39	1	8	40
M	3	66	74	69	68	16	16	40	1	7	30
M	2	76	59	75	63	13	15.5	42	1	8	20
M	4	72	66	70	60	15	16.3	45	1	7	30
M	4	82	74	64	70	12	13	40	1	8	35
M	3	84	78	60	76	14	17.5	43	1	7	30
M	2	73	59	73	74	12	16	38	1	9	25
M	2	71	68	67	52	18	17.6	40.2	1	9	25
M	4	80	66	69	66	15	17.6	41	1	8	45
M	3	81	68	71	56	16	19.5	43	1	7	35
